# Supplementary material for: Self-selected vs. prescribed aerobic exercise intensity: impacts on pleasure in women with obesity
Source: Front Psychol. 2025 Feb 7;16:1533785. doi: 10.3389/fpsyg.2025.1533785 (PMC11843731; doi:10.3389/fpsyg.2025.1533785)
Supplement: Supplementary file 1 [file Data_Sheet_1.xlsx]

## Sheet: Planilha1
	HR IPI																														HR SGS
AFTER	74	77	98	62	81	79	89	89	109	78	74	77	98	62	60	69	74	63	79	85	78	70	103	72	60	69	74	63	79	90	75	107	98	107	90	93	75	88	71	93	93	75	88	71	93	74	77	75	88
5 MIN	125	120	136	88	134	113	109	114	124	130	125	120	136	88	130	104	151	97	135	129	118	112	129	124	130	104	151	97	85	78	113	128	115	119	116	110	107	117	114	126	110	107	117	114	126	125	120	107	117
15 MIN	124	116	142	100	133	116	119	116	124	124	124	116	142	100	118	111	141	110	154	123	120	111	133	134	118	111	141	110	129	118	132	134	122	128	127	135	118	124	115	125	135	118	124	115	125	124	116	118	124
25 MIN	127	117	147	106	135	127	112	113	131	139	127	117	147	106	120	111	114	117	155	122	120	110	134	140	120	111	114	117	123	120	91	105	89	131	130	127	121	118	130	114	127	121	118	130	114	127	117	121	118
BEFORE 10 MIN	61	83	103	77	101	88	90	88	102	90	61	83	103	77	119	81	82	81	79	90	90	80	102	94	119	81	82	81	122	90	71	75	81	70	92	90	88	108	80	108	90	88	108	80	108	61	83	88	108
	FS IPI																														FS SGS
AFTER	5	4	3	5	5	5	5	5	4	5	4	5	4	3	5	5	5	5	5	5	5	5	4	5	5	5	5	5	5	5	3	5	5	5	5	5	5	5	5	3	5	3	5	5	5	5	5	5	4
5 MIN	0	1	3	1	5	3	3	3	5	4	1	0	1	3	1	-1	1	1	5	1	1	5	3	5	5	-1	1	5	1	1	2	5	3	4	3	5	3	3	3	5	5	2	5	3	4	5	3	4	3
15 MIN	0	1	1	1	3	1	2	3	3	4	1	0	1	1	1	-1	1	1	5	-1	0	3	3	4	4	-1	1	1	1	1	0	3	1	3	2	5	1	3	3	4	5	2	3	1	3	3	1	3	2
25 MIN	0	0	0	1	4	1	3	1	3	4	0	0	0	0	1	1	1	1	3	5	1	3	3	4	1	1	1	3	1	1	0	3	1	4	5	5	1	4	2	5	5	1	3	1	4	3	1	4	2
BEFORE 10 MIN	3	5	3	5	3	5	3	5	3	5	3	3	5	3	5	4	5	5	5	5	3	5	5	5	5	4	5	5	5	5	4	5	5	5	5	5	4	5	5	5	5	4	5	5	5	5	5	5	5
[truncated: 50 more columns]

## Sheet: Planilha2
Participants	GROUP	AGE	WEIGHT	STATURE	WAIST	HIP	IMC	RCQ	VO2	AUTONOMY	RELATIONSHIP	COMPETENCE
1	IPI	45	94	1.63	92	111	35.3796	0.828829	24.83	4	4	12
2	IPI	42	59.2	1.64	106	112	22.0107	0.946429	27.8	6	4	12
3	IPI	40	87.9	1.63	77	108	33.0837	0.712963	23.65	5	7	12
4	IPI	43	67.7	1.6	81	121	26.4453	0.669421	26.54	6	4	14
5	IPI	51	77.3	1.56	81	121	31.7636	0.669421	28.4	4	6	20
6	IPI	58	66.7	1.56	83	113	27.408	0.734513	25.45	4	5	11
7	IPI	48	75.6	1.73	95	102	25.2598	0.931373	23.71	4	5	17
8	IPI	41	103.1	1.63	89	112	38.8046	0.794643	26.08	4	6	20
9	IPI	51	73.4	1.67	103	116	26.3186	0.887931	31.1	5	6	20
10	IPI	46	79	1.62	104	98	30.1021	1.06122	25.91	5	5	17
11	IPI	50	97	1.7	93	115	33.564	0.808696	23.92	7	6	15
12	IPI	52	94	1.56	96	114	38.6259	0.842105	24.78	4	6	17
13	IPI	42	72	1.58	101	99	28.8415	1.0202	25.64	7	4	20
14	IPI	44	73	1.75	79	98	23.8367	0.806122	24.31	4	6	13
15	IPI	53	85	1.67	93	111	30.478	0.837838	23.89	7	4	13
16	IPI	52	98	1.63	94	112	36.8851	0.839286	26.21	4	4	14
17	IPI	43	86	1.79	81	113	26.8406	0.716814	34.3	4	4	14
18	IPI	44	77	1.64	84	106	28.6288	0.792453	26.02	4	6	19
19	IPI	53	86	1.6	98	111	33.5937	0.882883	23.73	6	4	12
20	IPI	44	79	1.64	107	105	29.3724	1.01905	25.33	6	5	12
21	IPI	41	74	1.67	76	117	26.5338	0.649573	29.7	4	6	16
22	IPI	51	93	1.54	105	110	39.214	0.954545	23.84	4	7	11
23	IPI	50	81	1.74	98	107	26.7539	0.915888	25.15	4	6	12
24	IPI	50	72	1.76	99	108	23.2438	0.916667	24.28	5	4	19
25	IPI	42	94	1.66	107	106	34.1124	1.00943	36.7	4	4	14
26	IPI	57	82	1.79	105	120	25.5922	0.875	26.16	4	7	19
27	IPI	53	87	1.67	83	108	31.1951	0.768519	23.98	4	7	19
28	IPI	44	90	1.6	77	114	35.1562	0.675439	24.22	4	4	20
29	IPI	58	72	1.66	107	120	26.1286	0.891667	24.83	4	7	17
30	IPI	52	74	1.72	84	104	25.0135	0.807692	25.5	6	6	16
31	SGS	53	95	1.7	76	103	32.872	0.737864	23.54	12	15	13
32	SGS	42	72	1.79	98	114	22.4712	0.859649	26.78	13	17	13
33	SGS	52	103	1.79	99	118	32.1463	0.838983	22.96	19	13	20
34	SGS	53	100	1.53	86	98	42.7186	0.877551	27.43	19	14	10
35	SGS	43	74	1.65	100	100	27.1809	1	33.2	16	15	20
36	SGS	48	89	1.64	94	117	33.0904	0.803419	25.82	17	18	10
37	SGS	50	76	1.52	91	100	32.8947	0.91	22.78	13	17	16
38	SGS	42	78	1.61	102	112	30.0914	0.910714	30.2	18	17	17
39	SGS	49	83	1.64	75	116	30.8596	0.646552	24.04	12	19	14
40	SGS	52	86	1.64	100	120	31.975	0.833333	26.35	19	13	18
41	SGS	53	97	1.53	82	118	41.4371	0.694915	23.47	19	19	12
42	SGS	40	77	1.77	82	100	24.5779	0.82	33.4	15	18	11
43	SGS	57	80	1.6	88	100	31.25	0.88	24.9	18	14	18
44	SGS	41	94	1.65	75	107	34.5271	0.700935	26.84	15	19	19
45	SGS	47	92	1.6	79	105	35.9375	0.752381	22.56	16	16	13
46	SGS	44	73	1.61	89	117	28.1625	0.760684	31	20	17	17
47	SGS	45	101	1.68	80	112	35.7851	0.714286	23.12	14	19	11
48	SGS	46	78	1.7	77	119	26.9896	0.647059	25.94	20	14	20
49	SGS	59	94	1.68	76	110	33.305	0.690909	33.8	15	19	11
50	SGS	49	88	1.71	77	116	30.0947	0.663793	27.2	18	20	16
51	SGS	41	81	1.72	101	95	27.3797	1.06316	22.81	20	19	13
52	SGS	46	82	1.68	94	98	29.0533	0.959184	24.77	14	13	12
53	SGS	44	82	1.79	79	98	25.5922	0.806122	23.29	20	13	13
54	SGS	45	84	1.62	93	105	32.0073	0.885714	39.1	14	20	18
55	SGS	46	96	1.75	77	94	31.3469	0.819149	27.8	13	16	13
56	SGS	48	84	1.69	87	106	29.4107	0.820755	23.18	19	14	12
57	SGS	51	78	1.55	90	106	32.4662	0.849057	25.8	14	14	11
58	SGS	42	88	1.6	84	105	34.375	0.8	25.3	19	17	12
59	SGS	56	86	1.7	85	97	29.7578	0.876289	27.05	17	16	14
60	SGS	52	95	1.79	108	103	29.6495	1.04854	23.69	13	13	14
61	ISS	57	103	1.6	87	112	40.2344	0.776786	24.62	4	4	16
62	ISS	48	86	1.54	108	113	36.2624	0.955752	25.99	5	8	11
63	ISS	54	91	1.52	98	101	39.3871	0.970297	23.81	5	8	18
64	ISS	42	86	1.71	91	118	29.4108	0.771186	26.2	5	7	11
65	ISS	58	82	1.65	108	113	30.1194	0.955752	24.39	5	9	13
66	ISS	48	95	1.79	76	101	29.6495	0.752475	25.63	7	7	14
67	ISS	46	71	1.72	89	114	23.9995	0.780702	22.66	6	6	20
68	ISS	60	102	1.58	103	99	40.8588	1.0404	26.49	8	4	17
69	ISS	43	97	1.74	109	113	32.0386	0.964602	24.12	6	4	18
70	ISS	43	99	1.63	97	101	37.2615	0.960396	25.71	5	8	19
71	ISS	44	72	1.56	89	98	29.5858	0.908163	23.56	8	4	18
72	ISS	40	78	1.78	77	99	24.6181	0.777778	24.91	7	8	10
73	ISS	48	81	1.57	81	107	32.8614	0.757009	26.34	6	8	12
74	ISS	51	100	1.73	90	114	33.4124	0.789474	22.89	8	4	20
75	ISS	58	73	1.72	84	96	24.6755	0.875	25.19	6	8	20
76	ISS	52	103	1.72	102	119	34.8161	0.857143	23.83	8	4	17
77	ISS	45	78	1.68	86	108	27.6361	0.796296	26.28	7	6	12
78	ISS	47	78	1.57	96	94	31.6443	1.02128	23.92	6	6	11
79	ISS	43	73	1.63	91	115	27.4756	0.791304	25.47	5	5	11
80	ISS	56	103	1.62	98	114	39.2471	0.859649	24.18	4	5	19
81	ISS	51	101	1.66	98	116	36.6526	0.844828	23.75	5	5	13
82	ISS	40	87	1.55	94	115	36.2123	0.817391	25.88	7	8	12
83	ISS	42	88	1.68	94	97	31.1791	0.969072	22.97	6	5	20
84	ISS	54	89	1.68	100	113	31.5334	0.884956	26.05	5	4	20
85	ISS	52	81	1.54	91	102	34.1542	0.892157	24.55	8	7	17
86	ISS	54	82	1.65	76	99	30.1194	0.767677	23.66	8	8	14
87	ISS	48	76	1.72	85	107	25.6896	0.794393	26.13	8	5	18
88	ISS	57	90	1.52	75	121	38.9543	0.619835	24.3	7	6	10
89	ISS	46	70	1.72	108	117	23.6614	0.923077	25.24	4	5	19
90	ISS	48.3483	84.8416	1.65562	90.8202	108.506	31.1567	0.840589	25.8742	5	4	10
